# Supplementary material for: Non-invasive ventral cervical magnetoneurography as a proxy of in vivo lipopolysaccharide-induced inflammation
Source: Commun Biol. 2024 Jul 29;7:893. doi: 10.1038/s42003-024-06435-8 (PMC11286963; doi:10.1038/s42003-024-06435-8)
Supplement: Supplementary file 3 — Supplementary Data [file 42003_2024_6435_MOESM3_ESM.xlsx]

## Sheet: Figure 2
	RNG	baseline	0 min	30 min	60 min	120 min	180 min	240 min	300 min
	001v1	5.61391	21.107	8.11483	16.9815	18.6498	15.5097	12.5763	14.1061
	005v1	1.45418	3.16173	17.7542	45.1231	50.745	15.2168	8.68633	4.12547
	006v1	10.6745	17.5447	20.0948	34.4271	15.6813	6.35371	4.68227	7.13658
	010v1	16.1556	5.28595	22.1215	29.6579	63.7162	3.75669	9.56116	10.4857
	012v1	7.32797	4.84214	7.97468	32.6595	31.8704	9.7186	5.1203	8.00906
	015v1	13.0846	17.1579	16.6842	14.876	16.9329	14.2909	10.3232	10.895
	016v1	11.6722	8.54805	32.6675	34.4216	23.2814	9.44585	4.7471	6.14284
	017v1	8.98986	8.87243	9.23913	28.037	17.5969	11.6055	9.04865	11.9018
	018v1	6.96483	6.49713	23.8317	35.5403	29.1602	9.44147	9.35533	7.9097
	control	4.565	2.44482	1.95875	3.58812	2.72559	3.16584	3.02687	1.19989
	RCA	baseline	0 min	30 min	60 min	120 min	180 min	240 min	300 min
	001v1	43.1649	71.3946	30.3724	22.5772	5.00597	2.69983	15.8247	11.4099
	005v1	31.291	39.839	24.6996	29.1232	40.6683	3.20879	7.83298	5.96332
	006v1	20.5329	32.1224	66.3907	50.1172	14.3863	6.67201	7.30691	8.8126
	010v1	3.4938	11.146	26.4532	16.0595	27.9616	10.4197	21.8464	21.9381
	012v1	3.75628	3.59309	5.53751	24.4975	35.8845	18.9042	12.7146	4.59176
	015v1	5.50836	8.49498	8.94314	31.3189	17.9107	9.3317	6.38737	4.44298
	016v1	12.6345	7.833	32.8395	30.5496	26.9521	10.0058	7.21464	6.00129
	017v1	15.446	10.7602	5.41695	33.5341	15.9218	10.4271	8.04094	8.17469
	018v1	8.57622	8.58075	26.6154	29.3903	25.9209	23.0975	8.64457	11.2528
	control	1.72511	2.2194	0.981605	3.78616	4.46756	5.95041	4.77938	1.65295
	HR	baseline	0 min	30 min	60 min	120 min	180 min	240 min	300 min
	001v1	78.9555	80.1745	81.4165	97.1464	110.756	114.637	108.705	106.644
	005v1	51.189	55.4129	61.7167	81.8538	100.672	98.4624	100.438	104.056
	006v1	78.0148	81.2132	98.0551	101.335	113.795	107.927	116.178	114.59
	010v1	60.5901	63.8297	67.2282	68.8945	88.1625	90.1096	87.2108	89.5274
	012v1	67.1459	72.8239	77.4905	96.0401	122.275	127.946	119.804	109.879
	015v1	55.2315	55.9416	59.2964	64.1284	82.5752	89.941	92.5234	91.9598
	016v1	59.8617	66.3141	86.1885	100.101	111.249	114.88	112.093	109.647
	017v1	61.4939	59.4303	58.6979	73.2188	84.7195	93.0362	86.1993	82.7195
	018v1	65.176	66.6399	84.329	99.2729	111.933	111.161	105.739	104.836
	control	48.7652	48.8679	49.0448	51.7599	52.7488	54.566	55.2819	54.9941
	RMSSD	baseline	0 min	30 min	60 min	120 min	180 min	240 min	300 min
	001v1	46.9054	43.7303	45.7506	25.6179	10.4613	9.72619	16.4032	15.7453
	005v1	74.4372	51.1634	35.522	43.727	27.1656	4.97781	5.25381	7.83211
	006v1	16.8367	11.7911	5.7726	5.61248	3.04477	3.60135	2.51776	3.12659
	010v1	123.64	100.853	132.741	116.936	79.4881	25.5919	9.09825	16.9789
	012v1	19.7193	12.0608	9.83772	7.76274	5.03368	1.90073	2.44829	3.27869
	015v1	46.1111	41.3357	35.9377	44.4924	20.597	14.978	12.1213	12.1239
	016v1	70.8622	50.8042	25.0686	14.7787	3.97179	2.58743	3.97009	5.12694
	017v1	51.0609	85.2174	88.2373	29.9859	29.5982	18.4234	30.7326	38.0856
	018v1	43.9583	36.8459	27.4082	16.1632	7.97554	5.45255	8.40202	10.7603
	control	52.8567	42.6586	37.8302	37.8415	37.1619	34.3711	31.5338	32.4312
	SAI	baseline	0 min	30 min	60 min	120 min	180 min	240 min	300 min
	001v1	56.7435	56.0795	63.4971	88.6374	131.002	142.316	123.942	114.902
	005v1	22.7495	29.6116	40.8064	56.4223	81.1248	110.521	118.186	124.856
	006v1	64.5079	71.2955	108.874	119.926	149.415	134.772	157.348	152.641
	010v1	19.6325	23.2428	22.5196	26.1603	41.5754	66.8411	81.9686	77.2175
	012v1	44.1842	54.4448	62.9688	106.827	145.621	190.532	165.587	137.964
	015v1	24.9977	27.621	30.7809	36.7115	72.1793	85.5848	88.6761	89.5066
	016v1	29.9867	40.045	81.507	114.196	143.71	150.197	142.482	132.225
	017v1	32.6665	30.8662	26.4099	61.8159	68.9579	90.1247	71.2184	64.4879
	018v1	39.6619	43.3324	70.3292	109.525	141.314	140.954	125.458	128.323
	control	19.0197	20.7344	19.9489	25.0651	25.3999	28.4996	28.6879	27.3782
	PAI	baseline	0 min	30 min	60 min	120 min	180 min	240 min	300 min
	001v1	47.3891	45.7655	42.0111	35.5696	26.1082	25.0794	29.3951	28.3779
	005v1	80.0078	74.6988	61.6248	48.6674	36.3788	39.3834	36.1004	32.331
	006v1	45.4882	44.2718	35.3421	34.8863	33.5604	33.817	33.0223	32.4028
	010v1	86.9768	82.285	63.7908	71.0584	53.9964	41.9824	45.0024	46.4463
	012v1	53.0239	45.1096	44.4655	36.1307	26.6333	26.2873	27.9052	31.0944
	015v1	72.8125	67.9389	62.9214	63.9395	43.2787	41.1278	40.7647	41.6249
	016v1	74.8473	58.7081	36.6762	29.0099	28.4804	28.8766	29.9411	28.4035
	017v1	73.7606	66.2642	78.6647	51.002	51.1432	48.0273	56.6025	57.4054
	018v1	65.4858	64.7508	50.9241	40.243	33.6036	34.8552	44.6156	41.0392
	control	84.8374	88.3345	87.7172	78.1608	77.7265	77.2597	75.7105	73.2795
	TNF	baseline	0 min	30 min	60 min	120 min	180 min	240 min	300 min
	001v1	1.01	0.96	2.23	198.01	211.55	62.29	18.76	12.84
	005v1	0.96	0.61	41.87	1078.3	1091.9	131.28	43.96	33.51
	006v1	0.73	0.64	48.94	886.87	278.84	51.11	20.26	12.63
	010v1	0.69	0.79	52.35	793.87	717	97.62	41.47	20.1
	012v1	0.62	0.54	17.3	419.03	1866.2	357.81	40.32	33.83
	015v1	0.63	0.78	12.52	362.7	338.43	55.24	25.11	17.25
	016v1	0.56	0.58	20.34	424.58	232.76	47.13	21	12.83
	017v1	0.75	0.55	3.03	312.02	155.43	51.66	23.86	16.79
	018v1	0.54	0.48	9.93	360.02	217	70.65	40.65	22.24
	control	1.05	1.4	1.18	1.1	1.46	1.6	1.45	1.62
	IL6	baseline	0 min	30 min	60 min	120 min	180 min	240 min	300 min
	001v1	0.235	0.546	0.558	7.216	233.2	130.51	32.426	12.659
	005v1	0.223	0.257	0.501	47.563	1083.4	1069.2	427.39	131.37
	006v1	0.72	0.629	0.735	65.936	573.05	362.83	102.97	26.67
	010v1	0.508	0.648	1.142	27.687	434.08	979.18	934.13	255.49
	012v1	0.161	0.177	0.236	12.169	979.8	2420.7	2101.5	1295.7
	015v1	0.233	0.387	0.479	14.499	531.69	245.3	140.09	51.896
	016v1	0.605	0.697	0.812	59.815	621.42	281.65	82.146	19.025
	017v1	0.126	0.289	0.392	11.104	140.53	77.113	61.273	21.781
	018v1	0.184	0.163	0.303	17.063	323.65	572.52	289.37	45.732
	control	0.166	0.239	0.27	0.429	0.439	0.56	0.403	0.9
	IL8	baseline	0 min	30 min	60 min	120 min	180 min	240 min	300 min
	001v1	2.97	3.38	3.47	15.33	688.38	293.51	93.65	48.73
	005v1	4.2	2.9	4.23	34.88	1758.7	2036.2	845.31	431.69
	006v1	1.78	1.78	1.75	29.98	468.25	169.03	38.03	29.58
	010v1	1.86	2.76	2.81	45.47	1173.8	944.35	703.9	127.25
	012v1	1.79	1.53	1.49	14.04	1161.3	1377	322.71	157.32
	015v1	1.52	1.85	1.95	18.48	681.74	360.87	91.47	45.98
	016v1	1.4	1.41	1.69	26.98	645.84	239.62	49.09	27.75
	017v1	1.64	1.5	1.87	8.94	426.66	291.36	103.39	45.59
	018v1	1.4	1.13	1.15	19.71	501.62	548.71	206.28	69.81
	control	2.45	2.86	2.45	2.19	2.85	3.64	3.24	3.95
	IL1b	baseline	0 min	30 min	60 min	120 min	180 min	240 min	300 min
	001v1	0.08	0.13	0.1	0.06	0.6	0.87	0.51	0.39
	005v1	0.12	0.07	0.1	0.25	2.5	3.57	2.22	1.47
	006v1	0.09	0.06	0.07	0.1	1.68	1.17	0.65	0.45
	010v1	0.08	0.09	0.06	0.16	1.35	2.66	2.77	1.34
	012v1	0.06	0.07	0.03	0.03	1.12	1.89	1.16	1.08
	015v1	0.03	0.05	0.06	0.07	0.77	0.77	0.65	0.45
	016v1	0.05	0.07	0.07	0.1	0.85	0.72	0.51	0.33
	017v1	0.13	0.03	0.07	0.07	0.54	0.6	0.6	0.29
	018v1	0.06	0.05	0.06	0.09	0.52	1.44	1.39	0.78
	control	0.1	0.12	0.09	0.08	0.11	0.14	0.11	0.13
	IL10	baseline	0 min	30 min	60 min	120 min	180 min	240 min	300 min
	001v1	0.31	0.26	0.27	3.64	14.51	69.34	28.52	13.07
	005v1	0.22	0.18	0.37	12.95	109.51	141.73	17.16	14.32
	006v1	0.15	0.14	0.29	18.93	79.72	55	7.65	7.04
	010v1	0.12	0.16	0.28	9.37	43.13	53.05	12.52	4.54
	012v1	0.13	0.15	0.15	2.24	10.51	13.39	1.98	4.55
	015v1	0.02	0.06	0.07	4	9.54	5.22	0.89	1.29
	016v1	0.04	0.04	0.07	3.89	19.39	13.56	3.27	4.8
	017v1	0.1	0.09	0.16	10.86	19.2	19.71	4.5	2.02
	018v1	0.05	0.05	0.04	1.09	14.5	52.19	23.16	8.3
	control	0.08	0.11	0.1	0.08	0.12	0.15	0.12	0.14

## Sheet: Figure 3
Rmcorr
		RNG	RCA	HR	RMSSD	SAI	PAI	TNF	IL6	IL8	IL10	IL1b
	RNG	1	0.64	0.16	0.06	0.05	-0.25	0.74	0.14	0.4	0.39	0.12
	RCA	0.64	1	-0.01	0.1	-0.07	-0.09	0.51	0.1	0.15	0.08	-0.05
	HR	0.16	-0.01	1	-0.72	0.98	-0.91	0.21	0.56	0.54	0.46	0.69
	RMSSD	0.06	0.1	-0.72	1	-0.72	0.8	0.09	-0.35	-0.38	-0.31	-0.64
	SAI	0.05	-0.07	0.98	-0.72	1	-0.87	0.12	0.57	0.47	0.39	0.66
	PAI	-0.25	-0.09	-0.91	0.8	-0.87	1	-0.19	-0.46	-0.5	-0.43	-0.66
	TNF	0.74	0.51	0.21	0.09	0.12	-0.19	1	0.15	0.38	0.27	0.07
	IL6	0.14	0.1	0.56	-0.35	0.57	-0.46	0.15	1	0.73	0.52	0.76
	IL8	0.4	0.15	0.54	-0.38	0.47	-0.5	0.38	0.73	1	0.79	0.82
	IL10	0.39	0.08	0.46	-0.31	0.39	-0.43	0.27	0.52	0.79	1	0.74
	IL1b	0.12	-0.05	0.69	-0.64	0.66	-0.66	0.07	0.76	0.82	0.74	1

## Sheet: Figure 4
	TNF		baseline	0 min	30 min	60 min	120 min	180 min	240 min	300 min
	Responder	LPS005v1	0.96	0.61	41.87	1078.3	1091.9	131.28	43.96	33.51
		LPS006v1	0.73	0.64	48.94	886.87	278.84	51.11	20.26	12.63
		LPS010v1	0.69	0.79	52.35	793.87	717	97.62	41.47	20.1
		LPS012v1	0.62	0.54	17.3	419.03	1866.2	357.81	40.32	33.83
	Non-Responder	LPS001v1	1.01	0.96	2.23	198.01	211.55	62.29	18.76	12.84
		LPS015v1	0.63	0.78	12.52	362.7	338.43	55.24	25.11	17.25
		LPS016v1	0.56	0.58	20.34	424.58	232.76	47.13	21	12.83
		LPS017v1	0.75	0.55	3.03	312.02	155.43	51.66	23.86	16.79
		LPS018v1	0.54	0.48	9.93	360.02	217	70.65	40.65	22.24
	IL6		baseline	0 min	30 min	60 min	120 min	180 min	240 min	300 min
	Responder	LPS005v1	0.223	0.257	0.501	47.563	1083.4	1069.2	427.39	131.37
		LPS010v1	0.508	0.648	1.142	27.687	434.08	979.18	934.13	255.49
		LPS012v1	0.161	0.177	0.236	12.169	979.8	2420.7	2101.5	1295.7
		LPS016v1	0.605	0.697	0.812	59.815	621.42	281.65	82.146	19.025
	Non-Responder	LPS001v1	0.235	0.546	0.558	7.216	233.2	130.51	32.426	12.659
		LPS006v1	0.72	0.629	0.735	65.936	573.05	362.83	102.97	26.67
		LPS015v1	0.233	0.387	0.479	14.499	531.69	245.3	140.09	51.896
		LPS017v1	0.126	0.289	0.392	11.104	140.53	77.113	61.273	21.781
		LPS018v1	0.184	0.163	0.303	17.063	323.65	572.52	289.37	45.732
	IL8		baseline	0 min	30 min	60 min	120 min	180 min	240 min	300 min
	Responder	LPS001v1	2.97	3.38	3.47	15.33	688.38	293.51	93.65	48.73
		LPS005v1	4.2	2.9	4.23	34.88	1758.7	2036.2	845.31	431.69
		LPS010v1	1.86	2.76	2.81	45.47	1173.8	944.35	703.9	127.25
		LPS012v1	1.79	1.53	1.49	14.04	1161.3	1377	322.71	157.32
	Non-Responder	LPS006v1	1.78	1.78	1.75	29.98	468.25	169.03	38.03	29.58
		LPS015v1	1.52	1.85	1.95	18.48	681.74	360.87	91.47	45.98
		LPS016v1	1.4	1.41	1.69	26.98	645.84	239.62	49.09	27.75
		LPS017v1	1.64	1.5	1.87	8.94	426.66	291.36	103.39	45.59
		LPS018v1	1.4	1.13	1.15	19.71	501.62	548.71	206.28	69.81
	IL1b		baseline	0 min	30 min	60 min	120 min	180 min	240 min	300 min
	Responder	LPS005v1	0.12	0.07	0.1	0.25	2.5	3.57	2.22	1.47
		LPS006v1	0.09	0.06	0.07	0.1	1.68	1.17	0.65	0.45
		LPS010v1	0.08	0.09	0.06	0.16	1.35	2.66	2.77	1.34
		LPS012v1	0.06	0.07	0.03	0.03	1.12	1.89	1.16	1.08
	Non-Responder	LPS001v1	0.08	0.13	0.1	0.06	0.6	0.87	0.51	0.39
		LPS015v1	0.03	0.05	0.06	0.07	0.77	0.77	0.65	0.45
		LPS016v1	0.05	0.07	0.07	0.1	0.85	0.72	0.51	0.33
		LPS017v1	0.13	0.03	0.07	0.07	0.54	0.6	0.6	0.29
		LPS018v1	0.06	0.05	0.06	0.09	0.52	1.44	1.39	0.78
	IL10		baseline	0 min	30 min	60 min	120 min	180 min	240 min	300 min
	Responder	LPS001v1	0.31	0.26	0.27	3.64	14.51	69.34	28.52	13.07
		LPS005v1	0.22	0.18	0.37	12.95	109.51	141.73	17.16	14.32
		LPS006v1	0.15	0.14	0.29	18.93	79.72	55	7.65	7.04
		LPS010v1	0.12	0.16	0.28	9.37	43.13	53.05	12.52	4.54
	Non-Responder	LPS012v1	0.13	0.15	0.15	2.24	10.51	13.39	1.98	4.55
		LPS015v1	0.02	0.06	0.07	4	9.54	5.22	0.89	1.29
		LPS016v1	0.04	0.04	0.07	3.89	19.39	13.56	3.27	4.8
		LPS017v1	0.1	0.09	0.16	10.86	19.2	19.71	4.5	2.02
		LPS018v1	0.05	0.05	0.04	1.09	14.5	52.19	23.16	8.3
	RNG		baseline	0 min	30 min	60 min	120 min	180 min	240 min	300 min
		TNF Resp	5.57489	7.5657	17.7428	38.0871	41.6971	9.78043	8.45831	7.42439
		TNF NonResp	10.0227	12.9388	19.5815	26.2143	21.1065	12.7509	8.81902	10.1975
		IL6 Resp	6.14262	5.22432	22.0903	39.2039	43.2311	12.6578	8.01828	7.54479
		IL6 NonResp	9.56856	14.8119	16.1035	25.3209	19.8792	10.449	9.17105	10.1012
		IL8 Resp	4.52162	8.41352	14.5895	36.2984	42.443	13.0046	9.55411	9.52592
		IL8 NonResp	10.8654	12.2606	22.1042	27.6453	20.5097	10.1715	7.94238	8.51629
		IL1b Resp	5.57489	7.5657	17.7428	38.0871	41.6971	9.78043	8.45831	7.42439
		IL1b NonResp	10.0227	12.9388	19.5815	26.2143	21.1065	12.7509	8.81902	10.1975
		IL10 Resp	5.27329	11.4615	17.5056	34.5653	38.5362	10.7243	9.84245	9.10463
		IL10 NonResp	10.264	9.82217	19.7712	29.0317	23.6352	11.9958	7.71171	8.85332
	RCA		baseline	0 min	30 min	60 min	120 min	180 min	240 min	300 min
		TNF Resp	13.3528	21.2899	32.1516	27.0406	36.0213	9.24815	12.9159	10.4269
		TNF NonResp	17.7934	21.5124	22.2108	30.3621	19.7863	11.7558	8.52537	8.41309
		IL6 Resp	12.95	15.0487	24.7062	24.9732	39.3319	10.8893	12.5216	10.3718
		IL6 NonResp	18.1157	26.5053	28.1671	32.016	17.1378	10.4428	8.8408	8.45714
		IL8 Resp	20.6868	30.8954	22.4718	23.577	33.6227	8.76296	14.2195	11.841
		IL8 NonResp	11.9262	13.828	29.9546	33.1329	21.7052	12.1439	7.48247	7.2818
		IL1b Resp	13.3528	21.2899	32.1516	27.0406	36.0213	9.24815	12.9159	10.4269
		IL1b NonResp	17.7934	21.5124	22.2108	30.3621	19.7863	11.7558	8.52537	8.41309
		IL10 Resp	23.4645	38.062	37.9808	26.9608	28.3975	5.17995	13.0861	12.1444
		IL10 NonResp	9.70406	8.0947	17.5474	30.4259	25.8853	15.0103	8.3892	7.03908

## Sheet: Figure 5
	HR		baseline	0 min	30 min	60 min	120 min	180 min	240 min	300 min
		TNF Resp	62.987	67.4554	76.1226	81.2041	105	105.443	104.527	102.303
		TNF NonResp	63.4432	64.7166	73.9857	84.4335	98.7448	103.526	100.156	99.5077
		IL6 Resp	58.6986	64.1747	73.156	80.4256	104.272	106.256	103.29	101.111
		IL6 NonResp	66.8739	67.3412	76.359	85.0563	99.3274	102.875	101.146	100.461
		IL8 Resp	63.2049	68.0197	71.963	81.2216	104.548	106.424	102.419	100.573
		IL8 NonResp	63.2689	64.2652	77.3134	84.4196	99.1064	102.741	101.842	100.891
		IL1b Resp	62.987	67.4554	76.1226	81.2041	105	105.443	104.527	102.303
		IL1b NonResp	63.4432	64.7166	73.9857	84.4335	98.7448	103.526	100.156	99.5077
		IL10 Resp	65.9021	69.2436	77.1041	82.3571	101.91	103.506	101.711	102.192
		IL10 NonResp	61.1112	63.2861	73.2005	83.5111	101.217	105.076	102.409	99.596
	RMSSD		baseline	0 min	30 min	60 min	120 min	180 min	240 min	300 min
		TNF Resp	53.8802	46.2265	45.9684	48.6697	35.1545	11.4872	4.90273	6.98854
		TNF NonResp	51.1404	52.6878	44.4805	33.0152	14.3891	9.81558	13.0752	14.716
		IL6 Resp	65.5485	55.5845	50.7924	53.0709	35.4424	11.3511	5.32417	7.49857
		IL6 NonResp	41.8058	45.2014	40.6213	29.4942	14.1588	9.92441	12.7381	14.308
		IL8 Resp	61.3578	53.8462	55.9629	54.0309	36.8318	12.9772	8.11249	10.2385
		IL8 NonResp	45.1583	46.5921	36.4849	28.7262	13.0473	8.62352	10.5074	12.116
		IL1b Resp	53.8802	46.2265	45.9684	48.6697	35.1545	11.4872	4.90273	6.98854
		IL1b NonResp	51.1404	52.6878	44.4805	33.0152	14.3891	9.81558	13.0752	14.716
		IL10 Resp	60.8292	54.2174	54.9466	53.2552	36.105	13.2869	8.16488	10.1361
		IL10 NonResp	45.5812	46.2951	37.2979	29.3468	13.6287	8.3758	10.4655	12.1979
	SAI		baseline	0 min	30 min	60 min	120 min	180 min	240 min	300 min
		TNF Resp	36.1123	42.4374	58.7923	66.892	99.3003	120.2	125.374	116.367
		TNF NonResp	35.0403	38.3001	54.5048	76.4983	107.718	117.671	107.05	105.982
		IL6 Resp	27.9402	35.8868	51.9505	64.3869	98.5786	120.328	121.497	111.426
		IL6 NonResp	41.578	43.5406	59.9783	78.5024	108.295	117.568	110.151	109.934
		IL8 Resp	34.3198	40.3167	47.448	62.0767	96.1982	120.595	117.462	108.31
		IL8 NonResp	36.4743	39.9966	63.5803	80.3506	110.2	117.354	113.379	112.428
		IL1b Resp	36.1123	42.4374	58.7923	66.892	99.3003	120.2	125.374	116.367
		IL1b NonResp	35.0403	38.3001	54.5048	76.4983	107.718	117.671	107.05	105.982
		IL10 Resp	39.0479	42.6975	58.9244	64.3862	95.6611	112.78	115.637	113.225
		IL10 NonResp	32.6919	38.092	54.3991	78.5029	110.629	123.606	114.839	108.495
	PAI		baseline	0 min	30 min	60 min	120 min	180 min	240 min	300 min
		TNF Resp	68.9291	63.5805	51.3058	50.9218	38.5803	36.3762	36.308	37.5765
		TNF NonResp	69.2462	61.7189	54.2395	43.7894	37.1064	36.5441	39.9566	40.3479
		IL6 Resp	76.5181	66.1295	51.6393	49.0037	37.426	35.2557	36.0257	36.3252
		IL6 NonResp	63.175	59.6797	53.9727	45.3238	38.0298	37.4404	40.1824	41.3489
		IL8 Resp	69.8727	62.9825	52.9731	49.6764	36.8721	33.9291	35.0457	35.8779
		IL8 NonResp	68.4913	62.1973	52.9057	44.7857	38.473	38.5017	40.9665	41.7068
		IL1b Resp	68.9291	63.5805	51.3058	50.9218	38.5803	36.3762	36.308	37.5765
		IL1b NonResp	69.2462	61.7189	54.2395	43.7894	37.1064	36.5441	39.9566	40.3479
		IL10 Resp	67.7672	63.5511	50.6922	49.9966	38.6583	35.1856	35.9147	36.3019
		IL10 NonResp	70.1757	61.7424	54.7304	44.5295	37.0439	37.4965	40.2712	41.3675

## Sheet: Figure 6
	RNG_ALL		TNF	IL6	IL8	Il1b	IL10
		0	0.737212	0.589876	0.583135	0.730645	0.541724
		1	0.943427	0.723332	0.68703	0.649706	0.704293
		2	0.749443	0.424633	0.416728	0.441859	0.475898
		3	0.905154	0.415899	0.684312	0.460306	0.629785
		4	0.833292	0.435029	0.620316	0.536742	0.68443
		5	0.580698	0.583571	0.567455	0.703587	0.6494
		6	0.790161	0.536053	0.50335	0.562926	0.588125
		7	0.853958	0.711548	0.665757	0.710097	0.802683
		8	0.843402	0.496932	0.565568	0.483416	0.410264
	RCA_ALL		TNF	IL6	IL8	Il1b	IL10
		0	0.247192	0.0920581	0.0966117	0.282658	0.121959
		1	0.639919	0.527346	0.488191	0.448499	0.472717
		2	0.54356	0.241135	0.228227	0.268169	0.282033
		3	0.699721	0.608167	0.648443	0.676418	0.577489
		4	0.865939	0.648397	0.805049	0.731903	0.836274
		5	0.91746	0.649507	0.643789	0.625684	0.826391
		6	0.794231	0.581059	0.551391	0.597518	0.621672
		7	0.859472	0.641735	0.600937	0.642456	0.760125
		8	0.72995	0.678867	0.716004	0.647831	0.625083
	RNG_High		TNF	IL6	IL8	Il1b	IL10
		0	0.943427	0.723332	0.583135	0.649706	0.541724
		1	0.749443	0.415899	0.68703	0.441859	0.704293
		2	0.905154	0.435029	0.684312	0.460306	0.475898
		3	0.833292	0.536053	0.620316	0.536742	0.629785
	RCA_High		TNF	IL6	IL8	Il1b	IL10
		0	0.639919	0.527346	0.0966117	0.448499	0.121959
		1	0.54356	0.608167	0.488191	0.268169	0.472717
		2	0.699721	0.648397	0.648443	0.676418	0.282033
		3	0.865939	0.581059	0.805049	0.731903	0.577489
	RNG_Low		TNF	IL6	IL8	Il1b	IL10
		0	0.737212	0.589876	0.416728	0.730645	0.68443
		1	0.580698	0.424633	0.567455	0.703587	0.6494
		2	0.790161	0.583571	0.50335	0.562926	0.588125
		3	0.853958	0.711548	0.665757	0.710097	0.802683
		4	0.843402	0.496932	0.565568	0.483416	0.410264
	RCA_Low		TNF	IL6	IL8	Il1b	IL10
		0	0.247192	0.0920581	0.228227	0.282658	0.836274
		1	0.91746	0.241135	0.643789	0.625684	0.826391
		2	0.794231	0.649507	0.551391	0.597518	0.621672
		3	0.859472	0.641735	0.600937	0.642456	0.760125
		4	0.72995	0.678867	0.716004	0.647831	0.625083

## Sheet: Figure 7
	TNF_all		RNG	RCA	HR	RMSSD	SAI	PAI
		0	0.737212	0.247192	0.646289	0.347485	0.669361	0.495772
		1	0.943427	0.639919	0.590521	0.58867	0.470584	0.458564
		2	0.749443	0.54356	0.49021	0.331296	0.473436	0.476211
		3	0.905154	0.699721	0.557279	0.624746	0.362844	0.555357
		4	0.833292	0.865939	0.577448	0.274349	0.588908	0.37763
		5	0.580698	0.91746	0.56247	0.594247	0.50529	0.536132
		6	0.790161	0.794231	0.580438	0.251038	0.582317	0.373151
		7	0.853958	0.859472	0.569325	0.439817	0.586104	0.494872
		8	0.843402	0.72995	0.652523	0.282208	0.678633	0.466374
	TNF_high		RNG	RCA	HR	RMSSD	SAI	PAI
		0	0.943427	0.639919	0.590521	0.58867	0.470584	0.458564
		1	0.749443	0.54356	0.49021	0.331296	0.473436	0.476211
		2	0.905154	0.699721	0.557279	0.624746	0.362844	0.555357
		3	0.833292	0.865939	0.577448	0.274349	0.588908	0.37763
	TNF_low		RNG	RCA	HR	RMSSD	SAI	PAI
		0	0.737212	0.247192	0.646289	0.347485	0.669361	0.495772
		1	0.580698	0.91746	0.56247	0.594247	0.50529	0.536132
		2	0.790161	0.794231	0.580438	0.251038	0.582317	0.373151
		3	0.853958	0.859472	0.569325	0.439817	0.586104	0.494872
		4	0.843402	0.72995	0.652523	0.282208	0.678633	0.466374

## Sheet: Figure S4a
	IL4	baseline	0 min	30 min	60 min	120 min	180 min	240 min	300 min
	001v1	0.001	0.001	0.009	0.032	0.366	0.234	0.067	0.024
	005v1	0.001	0.001	0.001	0.059	1.68	1.575	0.84	0.204
	006v1	0.005	0.003	0.001	0.001	1.499	1.05	0.262	0.044
	010v1	0.013	0.005	0.002	0.037	0.846	1.873	2.599	0.519
	012v1	0.001	0.001	0.008	0.024	2.092	5.387	3.533	1.655
	015v1	0.001	0.001	0.001	0.025	0.949	0.454	0.231	0.07
	016v1	0.001	0.001	0.001	0.084	0.94	0.509	0.125	0.035
	017v1	0.006	0.001	0.001	0.026	0.25	0.116	0.14	0.046
	018v1	0.014	0.001	0.01	0.029	0.325	0.571	0.313	0.042
	control	0.008	0.008	0.001	0.009	0.004	0.01	0.001	0.004
	IL-12p70	baseline	0 min	30 min	60 min	120 min	180 min	240 min	300 min
	001v1	0.057	0.071	0.058	0.065	0.538	0.389	0.195	0.138
	005v1	0.069	0.058	0.068	0.186	2.829	3.316	1.286	0.545
	006v1	0.064	0.031	0.047	0.149	2.01	1.408	0.501	0.17
	010v1	0.025	0.01	0.01	0.063	1.489	3.057	3.528	0.956
	012v1	0.01	0.01	0.015	0.041	2.394	4.725	2.384	1.246
	015v1	0.01	0.01	0.01	0.01	1.55	0.863	0.512	0.15
	016v1	0.021	0.01	0.01	0.096	1.589	0.914	0.368	0.189
	017v1	0.04	0.01	0.086	0.04	0.431	0.274	0.284	0.171
	018v1	0.073	0.043	0.057	0.089	0.511	0.986	0.656	0.217
	control	0.055	0.097	0.07	0.066	0.094	0.087	0.056	0.061
	IL13	baseline	0 min	30 min	60 min	120 min	180 min	240 min	300 min
	001v1	0.2	0.2	0.2	0.2	6.97	4.24	2.02	1.17
	005v1	0.64	0.41	0.2	1.77	7.82	9.2	6.74	3.89
	006v1	0.2	0.2	0.2	2.68	9.66	6.54	2	3.21
	010v1	0.2	0.2	0.2	2.9	14.58	10.97	12.99	6.42
	012v1	0.2	1.09	0.2	1.63	13.78	16.55	12.93	7.6
	015v1	0.2	0.2	0.2	1.86	9.86	6.1	3	2.73
	016v1	0.2	0.2	0.2	2.1	9.29	4.86	1.63	4.25
	017v1	0.24	0.2	0.2	0.2	3.92	4.02	1.4	0.82
	018v1	1.72	0.93	0.2	1.91	6.7	6.21	4.91	1.34
	control	0.2	0.2	0.2	0.2	0.2	0.2	0.2	0.2
	IFN	baseline	0 min	30 min	60 min	120 min	180 min	240 min	300 min
	001v1	1.83	1.98	1.63	1.12	7.18	8.86	7.38	7.52
	005v1	0.9	0.84	1.14	1.26	23.98	27.65	32.43	29.57
	006v1	3.43	3.26	2.87	3.15	26.24	25.33	24.71	17.46
	010v1	0.77	1.2	0.81	0.78	9.06	10.95	18.16	15.57
	012v1	0.38	0.22	0.19	0.17	11.08	15.14	12.59	15.99
	015v1	0.95	1.21	1.43	1.59	24.23	15.82	25.22	31.68
	016v1	0.55	0.89	0.79	1.01	12.85	10.22	13.14	10.11
	017v1	1.69	1.22	2.13	2.06	13.01	12.94	13.29	11.08
	018v1	0.78	0.92	0.94	1.05	9.37	18.21	28.52	24.97
	control	1.63	2	1.92	1.3	2	1.82	2.08	1.63

## Sheet: Figure S4b
	IL4		baseline	0 min	30 min	60 min	120 min	180 min	240 min	300 min
	Responder	LPS005v1	0.001	0.001	0.001	0.059	1.68	1.575	0.84	0.204
		LPS006v1	0.005	0.003	0.001	0.001	1.499	1.05	0.262	0.044
		LPS010v1	0.013	0.005	0.002	0.037	0.846	1.873	2.599	0.519
		LPS012v1	0.001	0.001	0.008	0.024	2.092	5.387	3.533	1.655
	Non-Responder	LPS001v1	0.001	0.001	0.009	0.032	0.366	0.234	0.067	0.024
		LPS015v1	0.001	0.001	0.001	0.025	0.949	0.454	0.231	0.07
		LPS016v1	0.001	0.001	0.001	0.084	0.94	0.509	0.125	0.035
		LPS017v1	0.006	0.001	0.001	0.026	0.25	0.116	0.14	0.046
		LPS018v1	0.014	0.001	0.01	0.029	0.325	0.571	0.313	0.042
	IL12p70		baseline	0 min	30 min	60 min	120 min	180 min	240 min	300 min
	Responder	LPS005v1	0.069	0.058	0.068	0.186	2.829	3.316	1.286	0.545
		LPS006v1	0.064	0.031	0.047	0.149	2.01	1.408	0.501	0.17
		LPS010v1	0.025	0.01	0.01	0.063	1.489	3.057	3.528	0.956
		LPS012v1	0.01	0.01	0.015	0.041	2.394	4.725	2.384	1.246
	Non-Responder	LPS001v1	0.057	0.071	0.058	0.065	0.538	0.389	0.195	0.138
		LPS015v1	0.01	0.01	0.01	0.01	1.55	0.863	0.512	0.15
		LPS016v1	0.021	0.01	0.01	0.096	1.589	0.914	0.368	0.189
		LPS017v1	0.04	0.01	0.086	0.04	0.431	0.274	0.284	0.171
		LPS018v1	0.073	0.043	0.057	0.089	0.511	0.986	0.656	0.217
	IL13		baseline	0 min	30 min	60 min	120 min	180 min	240 min	300 min
	Responder	LPS006v1	0.2	0.2	0.2	2.68	9.66	6.54	2	3.21
		LPS010v1	0.2	0.2	0.2	2.9	14.58	10.97	12.99	6.42
		LPS012v1	0.2	1.09	0.2	1.63	13.78	16.55	12.93	7.6
		LPS015v1	0.2	0.2	0.2	1.86	9.86	6.1	3	2.73
	Non-Responder	LPS001v1	0.2	0.2	0.2	0.2	6.97	4.24	2.02	1.17
		LPS005v1	0.64	0.41	0.2	1.77	7.82	9.2	6.74	3.89
		LPS016v1	0.2	0.2	0.2	2.1	9.29	4.86	1.63	4.25
		LPS017v1	0.24	0.2	0.2	0.2	3.92	4.02	1.4	0.82
		LPS018v1	1.72	0.93	0.2	1.91	6.7	6.21	4.91	1.34
	IFN		baseline	0 min	30 min	60 min	120 min	180 min	240 min	300 min
	Responder	LPS005v1	0.9	0.84	1.14	1.26	23.98	27.65	32.43	29.57
		LPS006v1	3.43	3.26	2.87	3.15	26.24	25.33	24.71	17.46
		LPS015v1	0.95	1.21	1.43	1.59	24.23	15.82	25.22	31.68
		LPS018v1	0.78	0.92	0.94	1.05	9.37	18.21	28.52	24.97
	Non-Responder	LPS001v1	1.83	1.98	1.63	1.12	7.18	8.86	7.38	7.52
		LPS010v1	0.77	1.2	0.81	0.78	9.06	10.95	18.16	15.57
		LPS012v1	0.38	0.22	0.19	0.17	11.08	15.14	12.59	15.99
		LPS016v1	0.55	0.89	0.79	1.01	12.85	10.22	13.14	10.11
		LPS017v1	1.69	1.22	2.13	2.06	13.01	12.94	13.29	11.08

## Sheet: Figure S5
	TNF		baseline	0 min	30 min	60 min	120 min	180 min	240 min	300 min
	Responder	0	0	0	2	8	5	15	6	1
		1	0	0	4	9	5	4	3	3
		2	1	3	3	9	15	20	4	0
		3	0	0	2	5	10	5	5	2
	Non-Responder	4	4	0	2	6	3	4	6	5
		5	0	0	0	9	9	3	4	0
		6	0	1	1	6	4	1	3	0
		7	0	0	0	2	10	2	0	2
		8	0	1	6	13	6	3	1	0
	IL6		baseline	0 min	30 min	60 min	120 min	180 min	240 min	300 min
	Responder	0	0	0	2	8	5	15	6	1
		1	1	3	3	9	15	20	4	0
		2	0	0	2	5	10	5	5	2
		3	0	1	1	6	4	1	3	0
	Non-Responder	4	4	0	2	6	3	4	6	5
		5	0	0	4	9	5	4	3	3
		6	0	0	0	9	9	3	4	0
		7	0	0	0	2	10	2	0	2
		8	0	1	6	13	6	3	1	0
	IL8		baseline	0 min	30 min	60 min	120 min	180 min	240 min	300 min
	Responder	0	4	0	2	6	3	4	6	5
		1	0	0	2	8	5	15	6	1
		2	1	3	3	9	15	20	4	0
		3	0	0	2	5	10	5	5	2
	Non-Responder	4	0	0	4	9	5	4	3	3
		5	0	0	0	9	9	3	4	0
		6	0	1	1	6	4	1	3	0
		7	0	0	0	2	10	2	0	2
		8	0	1	6	13	6	3	1	0
	IL1b		baseline	0 min	30 min	60 min	120 min	180 min	240 min	300 min
	Responder	0	0	0	2	8	5	15	6	1
		1	0	0	4	9	5	4	3	3
		2	1	3	3	9	15	20	4	0
		3	0	0	2	5	10	5	5	2
	Non-Responder	4	4	0	2	6	3	4	6	5
		5	0	0	0	9	9	3	4	0
		6	0	1	1	6	4	1	3	0
		7	0	0	0	2	10	2	0	2
		8	0	1	6	13	6	3	1	0
	IL110		baseline	0 min	30 min	60 min	120 min	180 min	240 min	300 min
	Responder	0	4	0	2	6	3	4	6	5
		1	0	0	2	8	5	15	6	1
		2	0	0	4	9	5	4	3	3
		3	1	3	3	9	15	20	4	0
	Non-Responder	4	0	0	2	5	10	5	5	2
		5	0	0	0	9	9	3	4	0
		6	0	1	1	6	4	1	3	0
		7	0	0	0	2	10	2	0	2
		8	0	1	6	13	6	3	1	0

## Sheet: Figure S6
		baseline	0 min	30 min	60 min	120 min	180 min	240 min	300 min
	RNG_all	8.04592	10.5508	18.7643	31.4911	30.2578	11.4307	8.6587	8.96502
	RCA all	15.8198	21.4135	26.6289	28.8859	27.0019	10.6413	10.4767	9.30812
		baseline	0 min	30 min	60 min	120 min	180 min	240 min	300 min
	TNF RNG High	5.57489	7.5657	17.7428	38.0871	41.6971	9.78043	8.45831	7.42439
	TNF RCA High	13.3528	21.2899	32.1516	27.0406	36.0213	9.24815	12.9159	10.4269
	IL6 RNG High	6.14262	5.22432	22.0903	39.2039	43.2311	12.6578	8.01828	7.54479
	IL6 RCA High	12.95	15.0487	24.7062	24.9732	39.3319	10.8893	12.5216	10.3718
	IL8 RNG High	4.52162	8.41352	14.5895	36.2984	42.443	13.0046	9.55411	9.52592
	IL8 RCA High	20.6868	30.8954	22.4718	23.577	33.6227	8.76296	14.2195	11.841
	IL1b RNG High	5.57489	7.5657	17.7428	38.0871	41.6971	9.78043	8.45831	7.42439
	IL1b RCA High	13.3528	21.2899	32.1516	27.0406	36.0213	9.24815	12.9159	10.4269
	IL10 RNG High	5.27329	11.4615	17.5056	34.5653	38.5362	10.7243	9.84245	9.10463
	IL10 RCA High	23.4645	38.062	37.9808	26.9608	28.3975	5.17995	13.0861	12.1444
		baseline	0 min	30 min	60 min	120 min	180 min	240 min	300 min
	TNF RNG Low	10.0227	12.9388	19.5815	26.2143	21.1065	12.7509	8.81902	10.1975
	TNF RCA Low	17.7934	21.5124	22.2108	30.3621	19.7863	11.7558	8.52537	8.41309
	IL6 RNG Low	9.56856	14.8119	16.1035	25.3209	19.8792	10.449	9.17105	10.1012
	IL6 RCA Low	18.1157	26.5053	28.1671	32.016	17.1378	10.4428	8.8408	8.45714
	IL8 RNG Low	10.8654	12.2606	22.1042	27.6453	20.5097	10.1715	7.94238	8.51629
	IL8 RCA Low	11.9262	13.828	29.9546	33.1329	21.7052	12.1439	7.48247	7.2818
	IL1b RNG Low	10.0227	12.9388	19.5815	26.2143	21.1065	12.7509	8.81902	10.1975
	IL1b RCA Low	17.7934	21.5124	22.2108	30.3621	19.7863	11.7558	8.52537	8.41309
	IL10 RNG Low	10.264	9.82217	19.7712	29.0317	23.6352	11.9958	7.71171	8.85332
	IL10 RCA Low	9.70406	8.0947	17.5474	30.4259	25.8853	15.0103	8.3892	7.03908

[truncated: 1 more sheets: Figure S7]
